# Supplementary material for: Methanogenesis and Salt Tolerance Genes of a Novel Halophilic Methanosarcinaceae Metagenome-Assembled Genome from a Former Solar Saltern
Source: Genes (Basel). 2021 Oct 13;12(10):1609. doi: 10.3390/genes12101609 (PMC8535929; doi:10.3390/genes12101609)
Supplement: Supplementary file 1 [file genes-12-01609-s001.zip]

Archive with 3 entries (3 files):
- genes-1410471-sup.pdf
- TableS1.xlsx
- TableS2.xlsx
