# Supplementary material for: Methanogenesis and Salt Tolerance Genes of a Novel Halophilic Methanosarcinaceae Metagenome-Assembled Genome from a Former Solar Saltern
Source: Genes (Basel). 2021 Oct 13;12(10):1609. doi: 10.3390/genes12101609 (PMC8535929; doi:10.3390/genes12101609)
Supplement: Supplementary file 1 [file genes-12-01609-s001.zip › TableS1.xlsx]

## Sheet: Sheet1
Sequence Number	Query Name	Hits Found	Status	Top Hit	Details	Link
1	Ga0451168_01_108	1	DONE	PAS_3	PAS fold	show
2	Ga0451168_01_134	4	DONE	tRNA-synt_1e	tRNA synthetases class I (C) catalytic domain	show
3	Ga0451168_01_172	1	DONE	DUF531	Protein of unknown function (DUF531)	show
4	Ga0451168_01_187	1	DONE	DUF190	Uncharacterized ACR, COG1993	show
5	Ga0451168_01_217	0	DONE			show
6	Ga0451168_01_223	0	DONE			show
7	Ga0451168_01_228	1	DONE	TPP_enzyme_N	Thiamine pyrophosphate enzyme, N-terminal TPP binding domain	show
8	Ga0451168_01_229	1	DONE	TPP_enzyme_C	Thiamine pyrophosphate enzyme, C-terminal TPP binding domain	show
9	Ga0451168_01_261	0	DONE			show
10	Ga0451168_01_339	0	DONE			show
11	Ga0451168_01_390	2	DONE	DHODB_Fe-S_bind	Iron-sulfur cluster binding domain of dihydroorotate dehydrogenase B	show
12	Ga0451168_01_391	13	DONE	Fer4_20	Dihydroprymidine dehydrogenase domain II, 4Fe-4S cluster	show
13	Ga0451168_01_418	1	DONE	DUF131	Protein of unknown function DUF131	show
14	Ga0451168_01_419	1	DONE	DUF131	Protein of unknown function DUF131	show
15	Ga0451168_02_76	3	DONE	Hydantoinase_A	Hydantoinase/oxoprolinase	show
16	Ga0451168_02_78	1	DONE	SIR2	Sir2 family	show
17	Ga0451168_02_82	1	DONE	UPF0047	Uncharacterised protein family UPF0047	show
18	Ga0451168_02_108	2	DONE	B12-binding_2	B12 binding domain	show
19	Ga0451168_02_109	7	DONE	PAS_9	PAS domain	show
20	Ga0451168_02_110	2	DONE	B12-binding_2	B12 binding domain	show
21	Ga0451168_02_111	1	DONE	MtaB	Methanol-cobalamin methyltransferase B subunit	show
22	Ga0451168_02_119	3	DONE	DEAD	DEAD/DEAH box helicase	show
23	Ga0451168_02_171	2	DONE	Orn_Arg_deC_N	Pyridoxal-dependent decarboxylase, pyridoxal binding domain	show
24	Ga0451168_02_186	1	DONE	Ala_racemase_N	Alanine racemase, N-terminal domain	show
25	Ga0451168_02_192	1	DONE	NnrU	NnrU protein	show
26	Ga0451168_02_208	1	DONE	CxxCxxCC	Putative zinc- or iron-chelating domain	show
27	Ga0451168_03_17	2	DONE	SBF	Sodium Bile acid symporter family	show
28	Ga0451168_03_72	2	DONE	ABC2_membrane	ABC-2 type transporter	show
29	Ga0451168_03_73	5	DONE	ABC_tran	ABC transporter	show
30	Ga0451168_03_74	2	DONE	TetR_N	Bacterial regulatory proteins, tetR family	show
31	Ga0451168_03_294	0	DONE			show
32	Ga0451168_03_295	1	DONE	DUF22	Domain of unknown function DUF22	show
33	Ga0451168_04_70	0	DONE			show
34	Ga0451168_04_137	2	DONE	Abhydrolase_1	alpha/beta hydrolase fold	show
35	Ga0451168_04_138	5	DONE	Cys_Met_Meta_PP	Cys/Met metabolism PLP-dependent enzyme	show
36	Ga0451168_04_162	0	DONE			show
37	Ga0451168_04_211	3	DONE	Asparaginase	Asparaginase, N-terminal	show
38	Ga0451168_05_4	0	DONE			show
39	Ga0451168_05_155	3	DONE	HTH_24	Winged helix-turn-helix DNA-binding	show
40	Ga0451168_05_198	2	DONE	Hydantoinase_A	Hydantoinase/oxoprolinase	show
41	Ga0451168_06_43	1	DONE	DNA_alkylation	DNA alkylation repair enzyme	show
42	Ga0451168_06_84	2	DONE	B12-binding_2	B12 binding domain	show
43	Ga0451168_07_59	5	DONE	DNA_pol_B_thumb	DNA polymerase beta thumb	show
44	Ga0451168_07_116	1	DONE	Gpr1_Fun34_YaaH	GPR1/FUN34/yaaH family	show
45	Ga0451168_08_42	1	DONE	UPF0016	Uncharacterized protein family UPF0016	show
46	Ga0451168_09_16	1	DONE	Macro	Macro domain	show
47	Ga0451168_10_15	2	DONE	S-layer	S-layer protein	show
48	Ga0451168_10_16	2	DONE	ATPase	KaiC	show
49	Ga0451168_10_39	1	DONE	SAM_adeno_trans	S-adenosyl-l-methionine hydroxide adenosyltransferase	show
50	Ga0451168_19_2	1	DONE	PspA_IM30	PspA/IM30 family	show
51	Ga0451168_19_3	0	DONE			show
52	Ga0451168_19_4	0	DONE			show
53	Ga0451168_19_5	2	DONE	Peptidase_M48	Peptidase family M48	show
54	Ga0451168_19_8	7	DONE	Response_reg	Response regulator receiver domain	show
55	Ga0451168_19_9	2	DONE	MafB19-deam	MafB19-like deaminase	show
56	Ga0451168_19_27	1	DONE	V-ATPase_G_2	Vacuolar (H+)-ATPase G subunit	show
57	Ga0451168_22_10	1	DONE	URO-D	Uroporphyrinogen decarboxylase (URO-D)	show
58	Ga0451168_22_13	1	DONE	MtaB	Methanol-cobalamin methyltransferase B subunit	show
59	Ga0451168_22_14	2	DONE	B12-binding	B12 binding domain	show
60	Ga0451168_22_15	1	DONE	cobW	CobW/HypB/UreG, nucleotide-binding domain	show
61	Ga0451168_22_16	2	DONE	RACo_C_ter	C-terminal domain of RACo the ASKHA domain	show
