# Supplementary material for: Methanogenesis and Salt Tolerance Genes of a Novel Halophilic Methanosarcinaceae Metagenome-Assembled Genome from a Former Solar Saltern
Source: Genes (Basel). 2021 Oct 13;12(10):1609. doi: 10.3390/genes12101609 (PMC8535929; doi:10.3390/genes12101609)
Supplement: Supplementary file 1 [file genes-12-01609-s001.zip › TableS2.xlsx]

## Sheet: Sheet1
KO	Name	Description	KEGG Pathway	KEGG BRITE	KEGG Module
K00783	rlmH; 23S rRNA (pseudouridine1915-N3)-methyltransferase [EC:2.1.1.177]	Unique to Methanosalis sp. SBSPR1A		Enzyme, Ribosome biogenesis
K00856	E2.7.1.20, ADK; adenosine kinase [EC:2.7.1.20]	Unique to Methanosalis sp. SBSPR1A	Metabolic pathways, Purine metabolism	Enzyme
K02887	RP-L20, MRPL20, rplT; large subunit ribosomal protein L20	Unique to Methanosalis sp. SBSPR1A	Ribosome	Ribosome
K03437	spoU; RNA methyltransferase, TrmH family	Unique to Methanosalis sp. SBSPR1A		Transfer RNA biogenesis
K03625	nusB; transcription antitermination protein NusB	Unique to Methanosalis sp. SBSPR1A		Ribosome biogenesis, Transcription machinery
K04068	nrdG; anaerobic ribonucleoside-triphosphate reductase activating protein [EC:1.97.1.4]	Unique to Methanosalis sp. SBSPR1A		Enzyme
K06217	phoH, phoL; phosphate starvation-inducible protein PhoH and related proteins	Unique to Methanosalis sp. SBSPR1A
K07238	TC.ZIP, zupT, ZRT3, ZIP2; zinc transporter, ZIP family	Unique to Methanosalis sp. SBSPR1A
K07485	K07485; transposase	Unique to Methanosalis sp. SBSPR1A
K08221	yitG, ymfD, yfmO; MFS transporter, ACDE family, multidrug resistance protein	Unique to Methanosalis sp. SBSPR1A
K09964	K09964; uncharacterized protein	Unique to Methanosalis sp. SBSPR1A
K10036	glnH; glutamine transport system substrate-binding protein	Unique to Methanosalis sp. SBSPR1A	ABC transporters
K14069	vhoC, vhtC; methanophenazine hydrogenase, cytochrome b subunit [EC:1.12.98.3]	Unique to Methanosalis sp. SBSPR1A		Enzyme
K15553	ssuA; sulfonate transport system substrate-binding protein	Unique to Methanosalis sp. SBSPR1A	ABC transporters, Sulfur metabolism
K17247	msrQ; methionine sulfoxide reductase heme-binding subunit	Unique to Methanosalis sp. SBSPR1A
K18896	gsmt; glycine/sarcosine N-methyltransferase [EC:2.1.1.156]	Unique to Methanosalis sp. SBSPR1A	Metabolic pathways, Glycine, serine and threonine metabolism	Enzyme
K18897	sdmt; sarcosine/dimethylglycine N-methyltransferase [EC:2.1.1.157]	Unique to Methanosalis sp. SBSPR1A	Metabolic pathways, Glycine, serine and threonine metabolism	Enzyme
K22579	rph; rifampicin phosphotransferase [EC:2.7.9.6]	Unique to Methanosalis sp. SBSPR1A		Enzyme
K00266	gltD; glutamate synthase (NADPH) small chain [EC:1.4.1.13]	Missing from Methanosalis sp. SBSPR1A	Metabolic pathways, Microbial metabolism in diverse environments, Biosynthesis of secondary metabolites, Biosynthesis of amino acids, Nitrogen metabolism, Alanine, aspartate and glutamate metabolism	Enzyme
K00641	metX; homoserine O-acetyltransferase/O-succinyltransferase [EC:2.3.1.31 2.3.1.46]	Missing from Methanosalis sp. SBSPR1A	Metabolic pathways, Biosynthesis of secondary metabolites, Cysteine and methionine metabolism, Biosynthesis of amino acids, Sulfur metabolism	Enzyme	Methionine biosynthesis, aspartate => homoserine => methionine
K00847	E2.7.1.4, scrK; fructokinase [EC:2.7.1.4]	Missing from Methanosalis sp. SBSPR1A	Metabolic pathways, Biosynthesis of secondary metabolites, Fructose and mannose metabolism, Amino sugar and nucleotide sugar metabolism, Starch and sucrose metabolism	Enzyme
K01581	E4.1.1.17, ODC1, speC, speF; ornithine decarboxylase [EC:4.1.1.17]	Missing from Methanosalis sp. SBSPR1A	Metabolic pathways, Biosynthesis of secondary metabolites, Arginine and proline metabolism, Glutathione metabolism	Enzyme	Polyamine biosynthesis, arginine => ornithine => putrescine
K02347	polX, dpx; DNA polymerase (family X)	Missing from Methanosalis sp. SBSPR1A		DNA repair and recombination proteins
K02927	RP-L40e, RPL40, UBA52; ubiquitin-large subunit ribosomal protein L40e	Missing from Methanosalis sp. SBSPR1A	Ribosome, Pathways of neurodegeneration - multiple diseases, Shigellosis, Kaposi sarcoma-associated herpesvirus infection, Ubiquitin mediated proteolysis, Coronavirus disease - COVID-19, Mitophagy - animal, Parkinson disease	Ribosome, Ubiquitin system
K03453	TC.BASS; bile acid:Na+ symporter, BASS family	Missing from Methanosalis sp. SBSPR1A
K03969	pspA; phage shock protein A	Missing from Methanosalis sp. SBSPR1A
K06034	comD; sulfopyruvate decarboxylase subunit alpha [EC:4.1.1.79]	Missing from Methanosalis sp. SBSPR1A	Metabolic pathways, Microbial metabolism in diverse environments, Methane metabolism, Biosynthesis of cofactors	Enzyme	Coenzyme M biosynthesis
K06997	yggS, PROSC; PLP dependent protein	Missing from Methanosalis sp. SBSPR1A
K09137	K09137; uncharacterized protein	Missing from Methanosalis sp. SBSPR1A
K09725	K09725; uncharacterized protein	Missing from Methanosalis sp. SBSPR1A
K09726	K09726; uncharacterized protein	Missing from Methanosalis sp. SBSPR1A
K12410	npdA; NAD-dependent deacetylase [EC:2.3.1.286]	Missing from Methanosalis sp. SBSPR1A	Metabolic pathways, Nicotinate and nicotinamide metabolism	Enzyme
K13039	comE; sulfopyruvate decarboxylase subunit beta [EC:4.1.1.79]	Missing from Methanosalis sp. SBSPR1A	Metabolic pathways, Microbial metabolism in diverse environments, Methane metabolism, Biosynthesis of cofactors	Enzyme	Coenzyme M biosynthesis
